# Supplementary material for: Bio-On-Magnetic-Beads (BOMB): Open platform for high-throughput nucleic acid extraction and manipulation
Source: PLoS Biol. 2019 Jan 10;17(1):e3000107. doi: 10.1371/journal.pbio.3000107 (PMC6343928; doi:10.1371/journal.pbio.3000107)
Supplement: S1 Data — (XLSX) [file pbio.3000107.s007.xlsx]

## Sheet: Fig 2D_Data
	BOMB.bio						commercial kit
	40	elution volume used [µl]					20	elution volume used [µl]
	6.16875	average yield per sample [µg]					7.84571	average yield per sample [µg]
	1.74383	standard error					2.73043	standard error
Sample	purity [260/280]	yield - concentration [ng/µl]	total yield [ng]	total yield [µg]		Sample	purity [260/280]	yield - concentration [ng/µl]	total yield [ng]	total yield [µg]
A1	1.78	225	9000	9		1	1.85	304	6080	6.08
A2	1.81	176	7040	7.04		2	1.77	500	10000	10
A3	1.83	130	5200	5.2		3	1.81	520	10400	10.4
A4	1.83	146	5840	5.84		4	1.87	228	4560	4.56
A5	1.78	139	5560	5.56		5	1.86	234	4680	4.68
A6	1.81	139	5560	5.56		6	1.86	278	5560	5.56
A7	1.82	122	4880	4.88		7	1.79	326	6520	6.52
A8	1.84	148	5920	5.92		8	1.84	262	5240	5.24
A9	1.81	137	5480	5.48		9	1.83	461	9220	9.22
A10	1.89	148	5920	5.92		10	1.85	310	6200	6.2
A11	1.78	116	4640	4.64		11	1.81	704	14080	14.08
A12	1.8	148	5920	5.92		12	1.82	541	10820	10.82
B1	1.81	149	5960	5.96		13	1.8	472	9440	9.44
B2	1.8	163	6520	6.52		14	1.84	352	7040	7.04
B3	1.871	152	6080	6.08
B4	1.8	146	5840	5.84
B5	1.79	158	6320	6.32
B6	1.83	160	6400	6.4
B7	1.76	160	6400	6.4
B8	1.82	156	6240	6.24
B9	1.8	153	6120	6.12
B10	1.79	153	6120	6.12
B11	1.83	125	5000	5
B12	1.79	132	5280	5.28									black dots denote samples extracted with BOMB protocol
C1	1.81	131	5240	5.24									red dots denote samples extracted with commercial kit
C2	1.81	148	5920	5.92
C3	1.83	145	5800	5.8
C4	1.82	122	4880	4.88
C5	1.81	269	10760	10.76
C6	1.81	193	7720	7.72
C7	1.85	306	12240	12.24
C8	1.81	158	6320	6.32
C9	1.81	146	5840	5.84
C10	1.82	186	7440	7.44
C11	1.82	153	6120	6.12
C12	1.81	204	8160	8.16
D1	1.76	223	8920	8.92
D2	1.7	208	8320	8.32
D3	1.83	213	8520	8.52
D4	1.83	95	3800	3.8
D5	1.81	101	4040	4.04
D6	1.8	95	3800	3.8
D7	1.83	149	5960	5.96
D8	1.8	200	8000	8
D9	1.82	134	5360	5.36
D10	1.81	153	6120	6.12
D11	1.83	168	6720	6.72
D12	1.81	142	5680	5.68
E1	1.82	149	5960	5.96
E2	1.83	107	4280	4.28
E3	1.8	112	4480	4.48
E4	1.8	122	4880	4.88
E5	1.82	140	5600	5.6
E6	1.81	146	5840	5.84
E7	1.81	135	5400	5.4
E8	1.8	153	6120	6.12
E9	1.8	153	6120	6.12
E10	1.81	149	5960	5.96
E11	1.78	186	7440	7.44
E12	1.82	241	9640	9.64
F1	1.84	170	6800	6.8
F2	1.81	168	6720	6.72
F3	1.79	103	4120	4.12
F4	1.8	215	8600	8.6
F5	1.77	200	8000	8
F6	1.82	146	5840	5.84
F7	1.81	126	5040	5.04
F8	1.81	174	6960	6.96
F9	1.8	217	8680	8.68
F10	1.76	183	7320	7.32
F11	1.8	54	2160	2.16
F12	1.83	149	5960	5.96
G1	1.86	214	8560	8.56
G2	1.83	190	7600	7.6
G3	1.8	184	7360	7.36
G4	1.82	119	4760	4.76
G5	1.81	128	5120	5.12
G6	1.79	112	4480	4.48
G7	1.76	111	4440	4.44
G8	1.73	96	3840	3.84
G9	1.84	104	4160	4.16
G10	1.83	217	8680	8.68
G11	1.8	300	12000	12
G12	1.79	134	5360	5.36
H1	1.85	186	7440	7.44
H2	1.8	140	5600	5.6
H3	1.8	121	4840	4.84
H4	1.68	62	2480	2.48
H5	1.79	105	4200	4.2
H6	1.82	127	5080	5.08
H7	1.8	199	7960	7.96
H8	1.81	148	5920	5.92
H9	1.82	145	5800	5.8
H10	1.81	138	5520	5.52
H11	1.75	84	3360	3.36
H12	1.8	120	4800	4.8

## Sheet: Fig 2I_Data
	BOMB.bio
	70	elution volume used [µl]
	14.9174	average yield per sample [µg]
	5.73247	standard error
Sample	purity [260/280]	yield - concentration [ng/µl]	total yield [ng]	total yield [µg]
A1	1.84	349.6	24472	24.472
A2	1.82	311.35	21794.5	21.7945
A3	1.81	229.18	16042.6	16.0426
A4	1.78	119.51	8365.7	8.3657
A5	1.81	181.69	12718.3	12.7183
A6	1.81	159.22	11145.4	11.1454
A7	1.82	151.45	10601.5	10.6015
A8	1.82	168.74	11811.8	11.8118
A9	1.84	289.5	20265	20.265
A10	1.84	414.45	29011.5	29.0115
A11	1.83	149.15	10440.5	10.4405
A12	1.82	151.6	10612	10.612
B1	1.83	184.11	12887.7	12.8877
B2	1.83	208.85	14619.5	14.6195
B3	1.81	149.8	10486	10.486
B4	1.85	133.07	9314.9	9.3149
B5	1.84	369.14	25839.8	25.8398
B6	1.81	495.44	34680.8	34.6808
B7	1.83	218.35	15284.5	15.2845
B8	1.79	197.1	13797	13.797
B9	1.81	183.89	12872.3	12.8723
B10	1.81	225.97	15817.9	15.8179
B11	1.79	173.35	12134.5	12.1345
B12	1.78	236.34	16543.8	16.5438
C1	1.88	499.53	34967.1	34.9671
C2	1.81	186.25	13037.5	13.0375
C3	1.81	249.36	17455.2	17.4552
C4	1.85	145.3	10171	10.171
C5	1.8	233.8	16366	16.366
C6	1.82	171.17	11981.9	11.9819
C7	1.81	179.54	12567.8	12.5678
C8	1.83	165.84	11608.8	11.6088
C9	1.77	492.09	34446.3	34.4463
C10	1.79	289.82	20287.4	20.2874
C11	1.79	180.72	12650.4	12.6504
C12	1.81	211.46	14802.2	14.8022
D1	1.81	186.39	13047.3	13.0473
D2	1.77	162.96	11407.2	11.4072
D3	1.79	138.98	9728.6	9.7286
D4	1.79	173.71	12159.7	12.1597
D5	1.84	294.44	20610.8	20.6108
D6	1.79	208.81	14616.7	14.6167
D7	1.76	88.99	6229.3	6.2293
D8	1.8	224.62	15723.4	15.7234
D9	1.81	236.05	16523.5	16.5235
D10	1.78	148.39	10387.3	10.3873
D11	1.79	128.94	9025.8	9.0258
D12	1.75	145.37	10175.9	10.1759
E1	1.79	128.61	9002.7	9.0027
E2	1.84	378.12	26468.4	26.4684
E3	1.8	308.93	21625.1	21.6251
E4	1.79	213.28	14929.6	14.9296
E5	1.81	292.75	20492.5	20.4925
E6	1.84	215.29	15070.3	15.0703
E7	1.76	151.2	10584	10.584
E8	1.81	229.15	16040.5	16.0405
E9	1.81	218.46	15292.2	15.2922
E10	1.83	291.94	20435.8	20.4358
E11	1.82	156.1	10927	10.927
E12	1.79	197.59	13831.3	13.8313
F1	1.82	197.26	13808.2	13.8082
F2	1.81	194.16	13591.2	13.5912
F3	1.83	178.31	12481.7	12.4817
F4	1.81	210.32	14722.4	14.7224
F5	1.82	212.53	14877.1	14.8771
F6	1.85	197.27	13808.9	13.8089
F7	1.81	245.18	17162.6	17.1626
F8	1.82	234.93	16445.1	16.4451
F9	1.8	230.84	16158.8	16.1588
F10	1.81	210.25	14717.5	14.7175
F11	1.78	201.97	14137.9	14.1379
F12	1.83	262.17	18351.9	18.3519
G1	1.83	391.97	27437.9	27.4379
G2	1.79	141.28	9889.6	9.8896
G3	1.8	203.21	14224.7	14.2247
G4	1.81	175.87	12310.9	12.3109
G5	1.78	127.12	8898.4	8.8984
G6	1.79	212.22	14855.4	14.8554
G7	1.81	191.47	13402.9	13.4029
G8	1.81	169.87	11890.9	11.8909
G9	1.81	316.95	22186.5	22.1865
G10	1.79	139.08	9735.6	9.7356
G11	1.8	204.45	14311.5	14.3115
G12	1.82	168.88	11821.6	11.8216
H1	1.83	187.65	13135.5	13.1355
H2	1.81	119.6	8372	8.372
H3	1.82	170.17	11911.9	11.9119
H4	1.81	174.02	12181.4	12.1814
H5	1.81	300.88	21061.6	21.0616
H6	1.79	103.95	7276.5	7.2765
H7	1.75	162.53	11377.1	11.3771
H8	1.78	250.93	17565.1	17.5651
H9	1.82	205.15	14360.5	14.3605
H10	1.76	127.02	8891.4	8.8914
H11	1.81	164.94	11545.8	11.5458
H12	1.85	98.92	6924.4	6.9244

## Sheet: Fig 2J_Data
	BOMB.bio
	40	elution volume used [µl]
	7.23554	average yield per sample [µg]
	2.82143	standard error
Sample	purity [260/280]	yield - concentration [ng/µl]	total yield [ng]	total yield [µg]
A1	1.88	364.8	14592	14.592
A2	1.91	241.67	9666.8	9.6668
A3	1.89	208.18	8327.2	8.3272
A4	1.9	184.03	7361.2	7.3612
A5	1.9	176.38	7055.2	7.0552
A6	1.9	169.42	6776.8	6.7768
A7	1.89	166.93	6677.2	6.6772
A8	1.89	140.44	5617.6	5.6176
A9	1.9	389.33	15573.2	15.5732
A10	1.86	330.07	13202.8	13.2028
A11	1.88	130.62	5224.8	5.2248
A12	1.9	186.22	7448.8	7.4488
B1	1.89	154.27	6170.8	6.1708
B2	1.91	175.19	7007.6	7.0076
B3	1.91	109.45	4378	4.378
B4	1.89	135.03	5401.2	5.4012
B5	1.9	355.25	14210	14.21
B6	1.9	281	11240	11.24
B7	1.86	194.11	7764.4	7.7644
B8	1.89	176.41	7056.4	7.0564
B9	1.9	217.3	8692	8.692
B10	1.91	195.13	7805.2	7.8052
B11	1.91	180.43	7217.2	7.2172
B12	1.91	193.62	7744.8	7.7448
C1	1.88	88.89	3555.6	3.5556
C2	1.9	136.67	5466.8	5.4668
C3	1.88	112.23	4489.2	4.4892
C4	1.9	122.96	4918.4	4.9184
C5	1.91	149.27	5970.8	5.9708
C6	1.9	199.94	7997.6	7.9976
C7	1.88	131.96	5278.4	5.2784
C8	1.89	159.43	6377.2	6.3772
C9	1.89	376.05	15042	15.042
C10	1.89	155.84	6233.6	6.2336
C11	1.91	158.41	6336.4	6.3364
C12	1.9	129.48	5179.2	5.1792
D1	1.9	141.11	5644.4	5.6444
D2	1.9	151.45	6058	6.058
D3	1.89	138.68	5547.2	5.5472
D4	1.9	177.57	7102.8	7.1028
D5	1.9	347.49	13899.6	13.8996
D6	1.9	144.78	5791.2	5.7912
D7	1.91	119.35	4774	4.774
D8	1.9	117.66	4706.4	4.7064
D9	1.91	193.41	7736.4	7.7364
D10	1.89	187.3	7492	7.492
D11	1.86	105.01	4200.4	4.2004
D12	1.88	103.24	4129.6	4.1296
E1	1.88	362.32	14492.8	14.4928
E2	1.89	215.53	8621.2	8.6212
E3	1.89	208.35	8334	8.334
E4	1.88	213.49	8539.6	8.5396
E5	1.9	211.74	8469.6	8.4696
E6	1.87	193.83	7753.2	7.7532
E7	1.88	244.52	9780.8	9.7808
E8	1.89	225.37	9014.8	9.0148
E9	1.89	260.52	10420.8	10.4208
E10	1.89	154.85	6194	6.194
E11	1.89	60.21	2408.4	2.4084
E12	1.89	91.69	3667.6	3.6676
F1	1.89	182.32	7292.8	7.2928
F2	1.89	124.78	4991.2	4.9912
F3	1.9	135.41	5416.4	5.4164
F4	1.9	117.28	4691.2	4.6912
F5	1.89	267.33	10693.2	10.6932
F6	1.9	99.93	3997.2	3.9972
F7	1.9	185.38	7415.2	7.4152
F8	1.9	209.9	8396	8.396
F9	1.89	221.13	8845.2	8.8452
F10	1.87	140.48	5619.2	5.6192
F11	1.89	218.39	8735.6	8.7356
F12	1.89	211.1	8444	8.444
G1	1.89	339.98	13599.2	13.5992
G2	1.9	173.79	6951.6	6.9516
G3	1.94	97.22	3888.8	3.8888
G4	1.89	172.73	6909.2	6.9092
G5	1.87	109.93	4397.2	4.3972
G6	1.9	120.38	4815.2	4.8152
G7	1.89	177.98	7119.2	7.1192
G8	1.88	146.65	5866	5.866
G9	1.9	260.98	10439.2	10.4392
G10	1.89	162.14	6485.6	6.4856
G11	1.88	181.96	7278.4	7.2784
G12	1.89	85.75	3430	3.43
H1	1.9	158.4	6336	6.336
H2	1.88	151.09	6043.6	6.0436
H3	1.89	170.32	6812.8	6.8128
H4	1.89	156.13	6245.2	6.2452
H5	1.89	300.67	12026.8	12.0268
H6	1.88	137.57	5502.8	5.5028
H7	1.91	111.8	4472	4.472
H8	1.88	200.69	8027.6	8.0276
H9	1.86	113.68	4547.2	4.5472
H10	1.88	118.28	4731.2	4.7312
H11	1.9	170.2	6808	6.808
H12	1.84	87.66	3506.4	3.5064

## Sheet: Fig 2K_Data
	Cycle	D10	D11	D12	E10	E11	E12	F10	F11	F12	G12	H12
		undiluted			1:10 diluted			1:100 diluted			NRT	NTC
	rep	1	2	3	1	2	3	1	2	3	1	1
	1	-7.25693	7.71	-3.44132	6.12047	-3.06104	3.83841	9.19671	0.154663	-10.4892	3.66024	-9.48657
	2	-16.057	38.9381	5.43316	3.2218	9.84495	11.1743	8.11322	3.916	4.82482	3.72149	0.360278
	3	28.1734	15.2804	10.5869	1.93871	3.45767	4.44765	7.1622	4.60084	2.6573	4.0708	2.49144
	4	5.61029	7.57755	6.31521	-0.526828	2.39217	6.56395	6.97134	4.41832	5.28777	2.51464	4.24247
	5	5.94501	0.310104	2.4931	3.02827	4.62658	4.97595	4.77122	5.37965	0.427007	-1.7341	-1.99817
	6	4.46467	1.07135	4.2557	-2.52603	5.13909	2.55934	1.4406	3.06818	3.28082	-3.14571	3.81382
	7	3.54789	-2.05791	3.45538	-3.30943	-0.144223	-1.55427	1.61846	3.42385	2.91351	1.23834	0.176024
	8	-1.96688	-2.36039	0.945778	5.42309	2.41794	2.71944	1.75701	5.98885	0.58821	-3.10301	-2.83096
	9	-1.86992	-1.92695	-3.75618	4.57504	-0.814279	1.18339	1.37072	5.26804	2.85134	-1.5564	6.37161
	10	-4.29596	-6.39554	0.345533	3.81845	-1.52448	-4.90015	0.0251305	1.32758	0.907683	-5.62317	-2.64142
	11	-2.96458	-2.34804	0.308196	4.66476	0.499481	-2.07278	2.17431	-5.50483	-0.720423	2.06074	1.77715
	12	-7.75802	0.739688	3.89687	1.45032	-1.09227	-0.902422	-1.41962	-6.75327	-0.653167	2.04188	1.30564
	13	-5.16394	1.11929	1.9006	0.522787	-4.43032	-4.5676	-3.93599	-4.22729	-3.87149	3.45588	-1.26679
	14	-8.07548	3.51166	3.08569	2.26381	-3.4574	-9.40186	-6.96304	3.33145	-1.01821	1.5465	1.3774
	15	-0.422264	8.83481	6.17587	-0.385868	-5.11329	-2.23768	-2.75032	-8.42913	0.495098	0.805022	-2.89108
	16	4.28731	11.2392	11.2245	-4.19096	-3.24735	-6.88878	-7.60603	-3.99835	-5.73271	1.41819	-3.76843
	17	15.2539	16.2726	13.9591	-3.1737	-4.5616	-2.51021	-4.86452	-6.17814	-7.50567	-1.75458	-6.11919
	18	31.5422	39.6797	36.8293	-2.69489	0.117275	1.85421	-2.70119	-1.57641	-6.99121	5.81154	2.50549
	19	44.5042	50.0211	51.1815	-4.2545	-0.0281433	2.02596	-5.07363	-7.76523	-5.68929	3.1246	3.66418
	20	96.1351	93.3665	98.6436	1.31124	5.0709	2.58053	-6.53754	-8.78867	-1.70523	-2.15006	-4.83582
	21	176.981	164.561	160.573	12.7387	15.4271	17.9723	-3.54631	-8.59009	4.17221	1.44674	3.09166
	22	304.3	279.231	281.856	28.7516	33.4598	37.4386	-3.05319	-4.44779	5.61845	-5.85337	-0.914181
	23	528.77	471.432	483.469	60.7073	78.8278	68.1936	-0.548461	2.62474	4.59561	0.187407	-3.14593
	24	840.343	752.218	770.518	128.2	161.245	149.562	10.4331	11.2212	12.5079	6.10972	-0.634058
	25	1166.63	1048.03	1070.5	253.59	302.702	298.091	26.3041	28.8872	32.6716	-1.08363	0.565986
	26	1494.42	1345.52	1371.18	473.514	559.775	544.244	65.1623	70.3804	60.0631	-1.50956	-3.78248
	27	1835.99	1654.23	1683.08	845.207	993.9	961.319	128.689	141.866	123.321	-4.49724	-1.11093
	28	2155.2	1943.01	1973	1221.84	1441.77	1384.98	259.743	281.024	242.738	-2.63575	-1.24011
	29	2456.8	2216.3	2245.52	1611.47	1905.03	1821.64	487.554	517.977	446.243	0.789135	3.99344
	30	2711.05	2444.4	2473.14	1964.09	2325.1	2220.54	926.05	971.411	788.916	0.0744818	0.841599
	31	2933.08	2643.22	2674.78	2306.6	2729.69	2604.04	1421.69	1476.21	1292.98	1.20068	-0.127984
	32	3107.1	2798.61	2830.88	2602.2	3079.74	2932.97	1930.22	1988.96	1764.73	3.28536	1.93763
	33	3249.72	2926.17	2957.7	2857.88	3379.72	3214.06	2423.52	2476.87	2223.28	-3.06828	0.769888
	34	3352.34	3015.5	3041.45	3060.12	3617.42	3434.89	2872.62	2920.11	2636.94	-0.601824	1.67998
	35	3434.95	3084.87	3113.75	3228.88	3814.24	3621.01	3307.46	3351.37	3039.56	4.84661	0.0925092
	36	3485.1	3126.5	3155.26	3357.08	3958.38	3756.63	3676.94	3716.97	3378.32	-3.46406	-2.25727
	37	3517.76	3153.85	3183.64	3448.04	4060.85	3853.23	3984.95	4020.15	3663.52	4.48249	0.0848232
	38	3535.55	3175.53	3199.02	3508.64	4127.64	3914.83	4229.23	4257.6	3889.04	2.83507	3.72816
	39	3548.99	3191.29	3208.97	3543.95	4173.79	3953.7	4416.9	4439.47	4063.77	-0.561998	0.98313
	40	3554.15	3199.65	3209.83	3565.8	4202.46	3977.88	4562.91	4580.37	4198.37	-2.41944	2.01126

## Sheet: Fig 2O_Data
	BOMB.bio
	30	elution volume used [µl]
	30.0915	average yield per leaf [ng]
	14.7896	standard error
Sample	purity [260/280]	yield - concentration [ng/µl]	total yield [ng]
A1	2.02	1.15957	34.787
A2	1.92	1.04181	31.2543
A3	2.03	0.618936	18.5681
A4	1.83	0.814607	24.4382
A5	1.87	0.961932	28.8579
A6	1.93	0.56959	17.0877
A7	2.1	0.435697	13.0709
A8	1.97	0.81601	24.4803
A9	2.01	1.62464	48.7392
A10	1.89	0.850189	25.5057
A11	2.14	0.933736	28.0121
A12	1.99	1.0275	30.8251
B1	1.89	1.12936	33.8809
B2	1.95	0.96577	28.9731
B3	1.94	0.503957	15.1187
B4	1.87	0.837918	25.1375
B5	2.01	0.873631	26.2089
B6	2.18	1.03636	31.0908
B7	1.98	0.574279	17.2284
B8	2.02	0.312761	9.38284
B9	1.86	0.944761	28.3428
B10	1.74	1.25854	37.7561
B11	1.78	1.8113	54.3391
B12	1.74	1.104	33.12
C1	1.75	1.18902	35.6706
C2	1.84	0.30884	9.2652
C3	1.71	1.60139	48.0418
C4	1.9	1.39562	41.8685
C5	1.91	1.37037	41.1112
C6	2.15	0.330862	9.92586
C7	1.86	0.967018	29.0105
C8	1.94	1.94643	58.3929
C9	1.83	1.66818	50.0453
C10	1.83	0.755628	22.6688
C11	1.88	1.00936	30.2808
C12	1.9	0.493311	14.7993
D1	2.11	0.819538	24.5861
D2	1.9	0.948758	28.4627
D3	1.75	2.086	62.58
D4	1.97	1.06417	31.925
D5	1.86	0.887988	26.6396
D6	1.9	2.48298	74.4894
D7	1.87	1.22335	36.7006
D8	2.26	1.11494	33.4482
D9	2.04	1.09697	32.909
D10	2.13	2.97982	89.3947
D11	1.95	0.697705	20.9312
D12	1.99	1.8068	54.2041
E1	1.98	1.43401	43.0202
E2	1.9	0.753788	22.6136
E3	1.95	0.927892	27.8368
E4	1.79	0.80123	24.0369
E5	1.89	0.852685	25.5806
E6	1.93	0.827628	24.8288
E7	1.88	1.00414	30.1242
E8	2.17	0.456389	13.6917
E9	2.12	0.264338	7.93015
E10	1.93	0.758815	22.7645
E11	1.9	0.897464	26.9239
E12	1.9	1.84629	55.3887
F1	1.8	1.3817	41.451
F2	1.81	1.5477	46.4309
F3	1.74	1.29418	38.8253
F4	2.17	0.382661	11.4798
F5	1.97	0.983801	29.514
F6	1.73	0.835422	25.0627
F7	1.83	1.22145	36.6435
F8	1.93	0.83957	25.1871
F9	1.72	1.6051	48.1529
F10	2	0.758192	22.7458
F11	1.83	0.831236	24.9371
F12	1.96	1.36516	40.9549
G1	1.88	0.440674	13.2202
G2	2.03	0.47294	14.1882
G3	2.01	0.377615	11.3284
G4	2.14	0.385207	11.5562
G5	2.12	0.201172	6.03515
G6	1.93	0.287729	8.63188
G7	2.02	0.861844	25.8553
G8	2.02	0.871811	26.1543
G9	1.86	0.841543	25.2463
G10	2.09	1.65446	49.6337
G11	1.95	0.308558	9.25674
G12	1.94	0.44188	13.2564
H1	1.97	1.58328	47.4985
H2	1.99	0.918725	27.5618
H3	2.08	0.341991	10.2597
H4	1.85	1.40025	42.0075
H5	1.96	0.856984	25.7095
H6	1.93	1.4796	44.388
H7	1.9	1.4318	42.954
H8	1.87	0.684911	20.5473
H9	2.11	0.877992	26.3398
H10	1.86	0.989308	29.6792
H11	2.09	0.852606	25.5782
H12	1.83	1.40719	42.2156
