# Supplementary material for: Bio-On-Magnetic-Beads (BOMB): Open platform for high-throughput nucleic acid extraction and manipulation
Source: PLoS Biol. 2019 Jan 10;17(1):e3000107. doi: 10.1371/journal.pbio.3000107 (PMC6343928; doi:10.1371/journal.pbio.3000107)
Supplement: S2 Data — (XLSX) [file pbio.3000107.s008.xlsx]

## Sheet: S2C_Data
		input				cBB + kit				BB + kit				cBB + BOMB				BB + BOMB
		c [ng/µl]	yield [µg]	recovery [%]	purity [260/280]	c [ng/µl]	yield [µg]	recovery [%]	purity [260/280]	c [ng/µl]	yield [µg]	recovery [%]	purity [260/280]	c [ng/µl]	yield [µg]	recovery [%]	purity [260/280]	c [ng/µl]	yield [µg]	yield [%]	purity [260/280]
Sample 1	Measurement 1	595.7	5.957	0.999944	1.8	231.7	4.634	0.777865	1.79	274.7	5.494	0.922225	1.79	98.5	1.97	0.330685	1.78	275.3	5.506	0.924239	1.44
	Measurement 2	590.9	5.909	0.991887	1.8	265.7	5.314	0.89201	1.75	298.8	5.976	1.00313	1.76	99.7	1.994	0.334714	1.76	277.9	5.558	0.932968	1.42
	Measurement 3	600.6	6.006	1.00817	1.79	236.1	4.722	0.792637	1.78	287.2	5.744	0.96419	1.76	99.3	1.986	0.333371	1.76	279.6	5.592	0.938675	1.42
	average	595.733	5.95733	1	1.79667	244.5	4.89	0.820837	1.77333	286.9	5.738	0.963183	1.77	99.1667	1.98333	0.332923	1.76667	277.6	5.552	0.931961	1.42667
	deviation	3.96008	0.0396008	0.0066474	0.00471405	15.0979	0.301958	0.0506868	0.0169967	9.84107	0.196821	0.0330385	0.0141421	0.498888	0.00997775	0.00167487	0.00942809	1.76824	0.0353648	0.00593634	0.00942809
Sample 2	Measurement 1					239.9	4.798	0.805394	1.78	337.4	6.748	1.13272	1.74	93.3	1.866	0.313227	1.77	284.6	5.692	0.955461	1.41
	Measurement 2					233.1	4.662	0.782565	1.79	281.1	5.622	0.943711	1.78	95.6	1.912	0.320949	1.76	292.2	5.844	0.980976	1.42
	Measurement 3					241.4	4.828	0.81043	1.79	272	5.44	0.91316	1.79	95.7	1.914	0.321285	1.76	283	5.66	0.95009	1.41
	average					238.133	4.76267	0.799463	1.78667	296.833	5.93667	0.996531	1.77	94.8667	1.89733	0.318487	1.76333	286.6	5.732	0.962175	1.41333
	deviation					3.6114	0.072228	0.0121242	0.00471405	28.9245	0.578491	0.0971057	0.0216025	1.10855	0.0221711	0.00372164	0.00471405	4.01331	0.0802662	0.0134735	0.00471405
Sample 3	Measurement 1					235.4	4.708	0.790286	1.78	295.6	5.912	0.99239	1.79	100.4	2.008	0.337064	1.78	282.3	5.646	0.947739	1.41
	Measurement 2					241.3	4.826	0.810094	1.78	331	6.62	1.11124	1.73	97.2	1.944	0.326321	1.79	277.7	5.554	0.932296	1.42
	Measurement 3					231.1	4.622	0.77585	1.79	279.8	5.596	0.939346	1.79	97.9	1.958	0.328671	1.8	281.6	5.632	0.945389	1.41
	average					235.933	4.71867	0.792077	1.78333	302.133	6.04267	1.01432	1.77	98.5	1.97	0.330685	1.79	280.533	5.61067	0.941808	1.41333
	deviation					4.18117	0.0836235	0.0140371	0.00471405	21.4067	0.428135	0.0718669	0.0282843	1.37356	0.0274712	0.00461132	0.00816497	2.02375	0.040475	0.00679414	0.00471405
	recovery	input	cBB + kit	BB + kit	cBB + BOMB	BB + BOMB
	measuring 1	0.999944	0.820837	0.963183	0.332923	0.931961
	measuring 2	0.991887	0.799463	0.996531	0.318487	0.962175
	measuring 3	1.00817	0.792077	1.01432	0.330685	0.941808
	average	1	0.804126	0.991346	0.327365	0.945315
	deviation	0.0066474	0.0334633	0.0753524	0.00727213	0.0156828
