# Supplementary material for: Bio-On-Magnetic-Beads (BOMB): Open platform for high-throughput nucleic acid extraction and manipulation
Source: PLoS Biol. 2019 Jan 10;17(1):e3000107. doi: 10.1371/journal.pbio.3000107 (PMC6343928; doi:10.1371/journal.pbio.3000107)
Supplement: S3 Data — (XLSX) [file pbio.3000107.s009.xlsx]

## Sheet: S3A Fig_Data
	Volume		0.5 ml			1.0 ml			1.5 ml			2.0 ml
Media
LB		sample	c [ng/µl]	260/280	sample	c [ng/µl]	260/280	sample	c [ng/µl]	260/280	sample	c [ng/µl]	260/280
		1	29	1.7	1	35	1.8	1	59	1.75	1	85	1.78
		2	35	1.77	2	35	1.82	2	64	1.8	2	86	1.79
		3	27	1.81	3	42	1.79	3	74	1.82	3	79	1.8
		mean	30.3333	1.76	mean	37.3333	1.80333	mean	65.6667	1.79	mean	83.3333	1.79
		deviation	3.39935	0.0454606	deviation	3.29983	0.0124722	deviation	6.2361	0.0294392	deviation	3.09121	0.00816497
TB		sample	c [ng/µl]	260/280	sample	c [ng/µl]	260/280	sample	c [ng/µl]	260/280	sample	c [ng/µl]	260/280
		1	43	1.76	1	64	1.81	1	107	1.83	1	176	1.81
		2	45	1.78	2	75	1.79	2	112	1.8	2	186	1.82
		3	51	1.83	3	59	1.81	3	122	1.8	3	200	1.8
		mean	46.3333	1.79	mean	66	1.80333	mean	113.667	1.81	mean	187.333	1.81
		deviation	3.39935	0.0294392	deviation	6.68331	0.00942809	deviation	6.2361	0.0141421	deviation	9.84322	0.00816497
SB		sample	c [ng/µl]	260/280	sample	c [ng/µl]	260/280	sample	c [ng/µl]	260/280	sample	c [ng/µl]	260/280
		1	36	1.79	1	79	1.83	1	95	1.79	1	134	1.82
		2	35	1.78	2	84	1.8	2	103	1.79	2	125	1.83
		3	32	1.81	3	69	1.76	3	100	1.83	3	132	1.79
		mean	34.3333	1.79333	mean	77.3333	1.79667	mean	99.3333	1.80333	mean	130.333	1.81333
		deviation	1.69967	0.0124722	deviation	6.2361	0.0286744	deviation	3.29983	0.0188562	deviation	3.85861	0.0169967
SOC		sample	c [ng/µl]	260/280	sample	c [ng/µl]	260/280	sample	c [ng/µl]	260/280	sample	c [ng/µl]	260/280
		1	26	1.7	1	68	1.84	1	61	1.82	1	95	1.83
		2	22	1.68	2	56	1.82	2	67	1.85	2	101	1.81
		3	32	1.79	3	57	1.81	3	83	1.79	3	95	1.8
		mean	26.6667	1.72333	mean	60.3333	1.82333	mean	70.3333	1.82	mean	97	1.81333
		deviation	4.10961	0.0478423	deviation	5.4365	0.0124722	deviation	9.28559	0.0244949	deviation	2.82843	0.0124722
ZYM505		sample	c [ng/µl]	260/280	sample	c [ng/µl]	260/280	sample	c [ng/µl]	260/280	sample	c [ng/µl]	260/280
		1	27	1.85	1	37	1.78	1	90	1.76	1	92	1.8
		2	19	1.7	2	48	1.8	2	80	1.82	2	83	1.79
		3	35	1.77	3	45	1.8	3	82	1.85	3	79	1.72
		mean	27	1.77333	mean	43.3333	1.79333	mean	84	1.81	mean	84.6667	1.77
		deviation	6.53197	0.0612826	deviation	4.6428	0.00942809	deviation	4.32049	0.0374166	deviation	5.4365	0.0355903
