# Supplementary material for: Bio-On-Magnetic-Beads (BOMB): Open platform for high-throughput nucleic acid extraction and manipulation
Source: PLoS Biol. 2019 Jan 10;17(1):e3000107. doi: 10.1371/journal.pbio.3000107 (PMC6343928; doi:10.1371/journal.pbio.3000107)
Supplement: S4 Data — (XLSX) [file pbio.3000107.s010.xlsx]

## Sheet: S4D_Data
Amount of DNA (ng) per mg of tissue
	Speed beads	BOMB silica beads	PC
Fore brain	69.697	75.7576	21.2121
Lung	1754.55	2221.21	366.667
Heart	172.727	215.152	33.3333
Liver	466.667	396.97	151.515
Kidney	427.273	1018.18	345.455
Spleen	1175.76	2872.73	1833.33
Muscle	145.455	160.606	9.09091
Testis	1000	1751.52	827.273
Small Intestine	133.333	363.636	406.061
Blood	60.6061	54.5455	3.0303
Eye	203.03	178.788	54.5455
Tongue	203.03	378.788	127.273
Bone Marrow	2709.09	2836.36	2115.15
Skin (ear)	639.394	478.788	245.455
Epididymis	490.909	1366.67	921.212
